# Supplementary material for: Evaluation of the Performance of Novel Gram-Negative and Gram-Positive Sepsis Panels for the Rapid Diagnosis of Bloodstream Infections
Source: Diagnostics (Basel). 2026 Feb 5;16(3):481. doi: 10.3390/diagnostics16030481 (PMC12897205; doi:10.3390/diagnostics16030481)
Supplement: Supplementary file 1 [file diagnostics-16-00481-s001.zip]

Archive with 1 entries (1 files):
- diagnostics-4066108-supplementary.pdf
